# Supplementary material for: Paracoccidioides brasiliensis Induces α3 Integrin Lysosomal Degradation in Lung Epithelial Cells
Source: J Fungi (Basel). 2023 Sep 8;9(9):912. doi: 10.3390/jof9090912 (PMC10532483; doi:10.3390/jof9090912)
Supplement: Supplementary file 1 [file jof-09-00912-s001.zip]

Archive with 1 entries (1 files):
- jof-2585007-supplementary.pdf
